# Supplementary material for: Data-driven prediction on critical mechanical properties of engineered cementitious composites based on machine learning
Source: Sci Rep. 2024 Jul 3;14:15322. doi: 10.1038/s41598-024-66123-9 (PMC11222503; doi:10.1038/s41598-024-66123-9)
Supplement: Supplementary file 1 — Supplementary Information. [file 41598_2024_66123_MOESM1_ESM.zip]

Archive with 5 entries (4 files):
- Supplementary Information/CS_CGP_Data.csv
- Supplementary Information/FS_CGP_Data.csv
- Supplementary Information/TSC_CGP_Data.csv
- Supplementary Information/TS_CGP_Data.csv
- Supplementary Information/
