# Supplementary material for: Data-driven prediction on critical mechanical properties of engineered cementitious composites based on machine learning
Source: Sci Rep. 2024 Jul 3;14:15322. doi: 10.1038/s41598-024-66123-9 (PMC11222503; doi:10.1038/s41598-024-66123-9)
Supplement: Supplementary file 1 — Supplementary Information. [file 41598_2024_66123_MOESM1_ESM.zip › Supplementary Information/CS_CGP_Data.csv]

W	SF	SG	CGP	FA	SS	FCO	WR	FC	FAR	CSS	CG	CS
0.28	0.14	0	0.4	0	0.46	1	3.4	2	387	2	2	77.7
0.34	0.16	0	0.4	0	0.78	1.4	3.7	2	387	2	2	77.9
0.41	0.18	0	0.4	0	1.1	1.7	4	2	387	2	2	70.8
0.48	0.2	0	0.4	0	1.44	0.5	4.3	2	387	2	2	68.7
0.52	0.14	0	0.6	0	0.87	1.7	2.2	2	387	2	2	69
0.46	0.16	0	0.6	0	0.53	0.5	2.4	2	387	2	2	78.1
0.39	0.18	0	0.6	0	1.6	1	2	2	387	2	2	70.7
0.32	0.2	0	0.6	0	1.26	1.4	2.4	2	387	2	2	83.6
0.43	0.14	0	0.8	0	1.36	0.5	2.2	2	387	2	2	64.9
0.35	0.16	0	0.8	0	1.76	1.7	2.8	2	387	2	2	73.3
0.59	0.18	0	0.8	0	0.59	1.4	2.2	2	387	2	2	55.3
0.52	0.2	0	0.8	0	1	1	2.4	2	387	2	2	68.1
0.56	0.14	0	1	0	1.9	1.4	2.2	2	387	2	2	56.1
0.65	0.16	0	1	0	1.51	1	2	2	387	2	2	49.9
0.39	0.18	0	1	0	1.09	0.5	2.4	2	387	2	2	66.5
0.48	0.2	0	1	0	0.66	1.7	2.6	2	387	2	2	70
0.55	0	0	0	1.2	0.8	2	2	1	307	2	1	57
0.9	0	0	0	1.5	1.6	2	2.5	1	293	3	1	32.4
0.9	0	0	0	1.5	1.6	1.5	2.5	1	293	3	1	29.6
0.9	0	0	0	1.5	1.6	1	2.5	1	293	3	1	28.4
0.9	0	0	0	1.5	1.6	0.5	2.5	1	293	3	1	31.9
0.83	0.1	0	0	2.5	0.8	2	1.3	1	307	2	1	33
1.38	0.15	0	0	3.9	1	2	6	1	307	2	1	32
0.49	0.04	0	0	0.3	0.25	2	0.1	1	307	2	1	25
0.83	0.1	0	0	2.5	0.8	2	1.3	2	750	2	1	32
0.39	0.18	0.18	0	0	0.74	2	2	1	307	2	1	45
0.39	0.18	0.18	0	0	0.74	2	2	2	307	2	1	43
0.39	0.18	0.18	0	0	0.74	0.5	2	3	375	2	1	44
0.39	0.18	0.18	0	0	0.74	0.8	2	3	375	2	1	47
0.35	0	0	0	0	0.3	1.7	1.2	1	307	2	1	44
1	0	0	0	3	1.2	2	1	3	750	3	2	30
0.31	0	0	0	0.33	0.37	2	1	3	750	3	2	68
0.35	0.14	0.14	0	0.14	1.2	1.5	1	1	307	1	1	44.6
0.35	0.14	0.14	0	0.14	1.2	1.5	1	2	461	1	1	43.9
1.5	0	0	0	4	1.8	2	2	2	342	2	1	23
1.08	0	0	0	3.2	1.54	2	1.1	1	300	1	1	30
0.6	0	0	0	1.5	1.87	2	5.6	3	500	1	1	58.5
0.6	0	0	0	1.5	1.37	2	3.7	3	500	1	1	60.4
0.6	0	0	0	1.5	0.9	2	2.2	3	500	1	1	62.3
0.67	0	0	0	1.5	0.88	2	1.6	3	500	1	1	51.7
0.75	0	0	0	1.5	0.9	2	1.2	3	500	1	1	46.3
0.95	0	0	0	2.4	1.22	1	0.2	1	307	2	1	46.2
0.95	0	0	0	2.4	1.22	1.6	0.25	1	307	2	1	45.3
0.95	0	0	0	2.4	1.22	2	0.28	1	307	2	1	44.1
0.66	0	0	0	1.2	0.79	1.3	0.54	2	460	2	1	41.3
0.84	0	0	0	1.8	1	1.3	0.52	2	460	2	1	34.1
1.02	0	0	0	2.4	1.22	1.3	0.5	2	460	2	1	28.5
1.2	0	0	0	3	1.44	1.3	0.48	2	460	2	1	20.6
1.38	0	0	0	3.6	1.66	1.3	0.47	2	460	2	1	18.5
0.78	0	0	0	1.8	1	1.3	0.83	2	460	2	1	45.6
0.9	0	0	0	1.8	1	1.3	0.45	2	460	2	1	33.1
0.95	0	0	0	2.4	1.22	1.3	0.8	2	460	2	1	45.3
1.09	0	0	0	2.4	1.22	1.3	0.42	2	460	2	1	28.6
1.12	0	0	0	3	1.44	1.3	0.78	2	460	2	1	21.7
1.28	0	0	0	3	1.44	1.3	0.4	2	460	2	1	19.5
1.02	0	0	0	2.4	1.02	1.3	0.5	2	460	2	1	25.6
1.02	0	0	0	2.4	1.43	1.3	0.5	2	460	2	1	42.1
0.84	0	0	0	1.8	1	0	0.2	4	0	2	1	44.3
0.84	0	0	0	1.8	1	1.2	0.5	2	460	2	1	39.7
0.84	0	0	0	1.8	1	1.4	0.5	2	460	2	1	30.1
0.27	0.2	0	0	0	0	2	3	3	334	1	1	53.5
0.78	0	0	0	2.3	1.2	0	4.7	4	0	3	1	82
0.78	0	0	0	2.3	1.2	1	4.7	1	300	3	1	61.4
0.78	0	0	0	2.3	1.2	1.5	4.7	1	300	3	1	64.5
0.78	0	0	0	2.3	1.2	2	4.7	1	300	3	1	62.3
0.78	0	0	0	2.3	1.2	2.5	4.7	1	300	3	1	48.2
0.26	0.15	0.38	0	0	0.46	2	2.6	3	480	1	2	105.1
0.26	0.15	0.38	0	0	0.92	2	4.3	3	480	1	2	106.4
0.26	0.15	0.38	0	0	1.23	2	6.7	3	480	1	2	114.8
0.26	0.15	0.38	0	0	1.38	2	7.5	3	480	1	2	102.2
0.3	0.15	0.38	0	0	0.46	2	1.5	3	480	1	2	97.1
0.3	0.15	0.38	0	0	0.92	2	2.7	3	480	1	2	101.7
0.3	0.15	0.38	0	0	1.23	2	3.8	3	480	1	2	104.9
0.3	0.15	0.38	0	0	1.38	2	4.9	3	480	1	2	94.2
0.37	0.15	0.38	0	0	0.46	2	1.2	3	480	1	2	82.3
0.37	0.15	0.38	0	0	0.92	2	1.7	3	480	1	2	89.2
0.37	0.15	0.38	0	0	1.23	2	2.5	3	480	1	2	96.5
0.37	0.15	0.38	0	0	1.38	2	2.9	3	480	1	2	88.7
0.2	0.15	0.38	0	0	0.46	2	3.8	3	480	1	2	119.7
0.68	0	0	0	1.2	0.8	1.5	1.3	2	342	3	1	51.7
0.54	0	0.4	0	0.6	0.72	1.5	1.5	2	342	3	1	71
0.44	0.09	0.36	0	0.36	0.65	1.5	1.8	2	342	3	1	81.3
0.72	0.12	0	0	1.37	0.9	1.5	1.3	2	342	3	1	51.9
0.72	0.12	0	0	1.37	0.9	1.5	1.5	3	280	3	1	51.8
0.72	0.12	0	0	1.37	0.9	2	1.8	3	280	3	1	51.4
1.1	0	0	0	3	1.4	2	2.2	1	300	1	1	32.7
0.75	0	0	0	1.5	0.9	2	2	1	300	2	1	51.8
0.52	0	0	0	1.2	0.8	2	3.3	1	300	1	1	64
0.4	0.18	0	0	0.8	0.6	2	4	3	690	1	2	82.3
0.4	0.18	0.17	0	0.6	0.6	2	4	3	690	1	2	96
0.4	0.18	0.33	0	0.4	0.6	2	4	3	690	1	2	105
0.4	0.18	0.67	0	0	0.6	2	5	3	690	1	2	96
0.21	0.2	0	0	0	0.1	2	2.4	3	300	1	2	133.5
0.208	0.389	0.277	0	0	0.7	2	1.76	3	453	1	2	166
0.33	0.21	1.2	0	0	0.71	2	3.6	3	500	3	2	113.4
0.33	0.21	1.2	0	0	0.71	2	3.6	3	750	3	2	115.1
0.33	0.21	1.2	0	0	0.71	2	3.6	3	900	3	2	109.7
0.33	0.21	1.2	0	0	0.71	1	3.6	3	750	3	2	114.6
0.33	0.21	1.2	0	0	0.71	1	3.6	3	900	3	2	112.8
0.39	0.21	1.2	0	0	0.71	2	2.9	3	500	3	2	96
0.39	0.21	1.2	0	0	0.71	2	2.9	3	750	3	2	95
0.39	0.21	1.2	0	0	0.71	2	2.9	3	900	3	2	92
0.39	0.21	1.2	0	0	0.71	1	2.9	3	500	3	2	94
0.39	0.21	1.2	0	0	0.71	1	2.9	3	750	3	2	95
0.39	0.21	1.2	0	0	0.71	1	2.9	3	900	3	2	92
0.44	0.21	1.2	0	0	0.71	2	1.9	3	500	3	2	76
0.44	0.21	1.2	0	0	0.71	2	1.9	3	750	3	2	77
0.44	0.21	1.2	0	0	0.71	2	1.9	3	900	3	2	78
0.44	0.21	1.2	0	0	0.71	1	1.9	3	500	3	2	79
0.44	0.21	1.2	0	0	0.71	1	1.9	3	750	3	2	75
0.44	0.21	1.2	0	0	0.71	1	1.9	3	900	3	2	76
0.53	0.21	1.2	0	0	0.71	2	1.3	3	500	3	2	65
0.53	0.21	1.2	0	0	0.71	2	1.3	3	750	3	2	59
0.53	0.21	1.2	0	0	0.71	2	1.3	3	900	3	2	62
0.53	0.21	1.2	0	0	0.71	1	1.3	3	500	3	2	62
0.53	0.21	1.2	0	0	0.71	1	1.3	3	750	3	2	63
0.53	0.21	1.2	0	0	0.71	1	1.3	3	900	3	2	62
0.73	0.21	1.2	0	0	0.71	2	0.6	3	500	3	2	43
0.73	0.21	1.2	0	0	0.71	2	0.6	3	750	3	2	42
0.73	0.21	1.2	0	0	0.71	2	0.6	3	900	3	2	43
0.73	0.21	1.2	0	0	0.71	1	0.6	3	500	3	2	42
0.73	0.21	1.2	0	0	0.71	1	0.6	3	750	3	2	43
0.73	0.21	1.2	0	0	0.71	1	0.6	3	900	3	2	41
0.28	0.19	0.94	0	0	0.62	2	3.1	3	900	2	2	121.5
0.225	0.2	0	0	0	0.125	0.5	2.45	3	500	1	2	94
0.225	0.2	0	0	0	0.125	1	2.45	3	500	1	2	94
0.225	0.2	0	0	0	0.125	1.5	2.45	3	500	1	2	96
0.225	0.25	0	0	0	0.625	2.2	2.5	3	500	1	2	148
0.225	0.25	0	0	0	1	2.2	2.1	3	500	1	2	154
0.2	0.25	0	0	0	0.375	2.2	2.5	3	500	1	2	147
0.19	0.25	0	0	0	0.375	2.2	3.1	3	500	1	2	138
0.18	0.25	0	0	0	0.375	2.2	3.1	3	500	1	2	150
0.42	0.25	1.55	0	0	0.83	2	2.5	3	750	1	2	84.5
0.21	0.39	0.28	0	0	0.97	2	2.4	3	453	1	2	149
0.21	0.39	0.28	0	0	0.83	2	2.1	3	453	1	2	156
0.21	0.39	0.28	0	0	0.7	2	1.8	3	453	1	2	166
0.21	0.39	0.28	0	0	0.6	2	1.6	3	453	1	2	160
0.21	0.39	0.28	0	0	0.97	2	2.4	3	334	1	2	160
0.38	0	0.66	0	0	0.6	2	3.3	3	500	1	2	57
0.38	0.17	0.5	0	0	0.6	2	3.3	3	500	1	2	76
0.38	0.33	0.33	0	0	0.6	2	3.3	3	500	1	2	88
0.38	0.5	0.17	0	0	0.6	2	3.3	3	500	1	2	100
0.38	0.66	0	0	0	0.6	2	3.3	3	500	1	2	108
0.35	0.66	0	0	0	0.6	2	5.8	3	500	1	2	115
0.31	0.66	0	0	0	0.6	2	8.3	3	500	1	2	126
0.28	0.66	0	0	0	0.6	2	11	3	500	1	2	127
0.25	0.66	0	0	0	0.6	2	13.3	3	500	1	2	129
0.33	0.43	0	0	0	0.51	2	2	2	300	1	2	120
0.33	0.43	0	0	0	0.51	2	2	3	500	1	2	116
0.52	0	0	0	1	0.8	1.6	0.8	1	300	2	1	67
0.61	0	0	0	1.2	0.8	1.8	0.9	1	300	2	1	62
0.75	0	0	0	1.5	0.8	2	1	1	300	2	1	54
0.57	0	0	0	1.2	0.8	2	0.88	1	300	2	1	65
0.7	0	0	0	1.5	0.8	1.6	1	1	300	2	1	60
0.6	0	0	0	1	0.8	1.8	0.8	1	300	2	1	56
0.65	0	0	0	1.5	0.8	1.8	1	1	300	2	1	63
0.56	0	0	0	1	0.8	2	0.8	1	300	2	1	60
0.66	0	0	0	1.2	0.8	1.6	0.88	1	300	2	1	55
0.46	0	0	0	0.4	0.5	2	0.8	1	300	3	2	35.26
0.72	0	0	0	1.2	0.79	2	0.8	1	300	3	2	47.05
1.2	0	0	0	2.6	1.3	2	0.8	1	300	3	2	31.39
1.65	0	0	0	4	1.8	2	0.8	1	300	3	2	25.45
0.59	0	0	0	1.2	0.79	2	1.4	1	300	3	2	57.49
0.66	0	0	0	1.2	0.79	2	1.2	1	300	3	2	55.28
0.79	0	0	0	1.2	0.79	2	0.6	1	300	3	2	44.34
0.72	0	0	0	1.2	0.79	1.5	0.8	1	300	3	2	42.13
0.72	0	0	0	1.2	0.79	1	0.8	1	300	3	2	40.24
0.72	0	0	0	1.2	0.79	0	0.8	4	0	3	2	37.35
0.83	0	0	0	2.33	1.2	2	4	1	200	1	2	42
0.83	0	0.33	0	2	1.2	2	4	1	200	1	2	47
0.83	0	0.67	0	1.67	1.2	2	4	1	200	1	2	54
0.83	0	1	0	1.33	1.2	2	4	1	200	1	2	56
1.2	0	0	0	3	1.4	2	0.5	1	300	2	1	32.5
1.2	0	0	0	3	1.4	1.75	0.5	1	300	2	1	29.1
1.2	0	0	0	3	1.4	1.5	0.5	1	300	2	1	26.3
1.2	0	0	0	3	1.4	2	0.5	2	400	2	1	28.7
1.2	0	0	0	3	1.4	1.75	0.5	2	400	2	1	29.3
1.2	0	0	0	3	1.4	1.5	0.5	2	400	2	1	26.3
1	0	0	0	2.33	1	1.3	2.7	1	300	1	2	48.3
1	0	0	0	2.33	1	1.3	2.7	2	363	1	2	49.5
0.52	0	0	0	1	0.72	2	2.3	1	300	2	1	65.68
0.58	0	0	0	1	0.72	2	2.1	1	300	2	1	61.02
0.52	0	0	0	1	0.72	2	2.2	2	460	2	1	64.26
0.58	0	0	0	1	0.72	2	2.1	2	460	2	1	47.96
0.8	0	0	0	1.2	0.8	2	3	1	300	1	1	37
0.6	0	0.25	0	0	0.8	2	0	1	300	1	1	25
0.48	0	0.25	0	0	0.8	2	2	1	300	1	1	30
0.35	0	0.25	0	0	0.8	2	3	1	300	1	1	38
0.6	0	0	0	0	0.8	2	0	1	300	1	1	21
0.48	0	0	0	0	0.8	2	2	1	300	1	1	27
0.35	0	0	0	0	0.8	2	3	1	300	1	1	32
0.78	0	0	0	2.3	1.2	1	4.7	1	300	3	1	61
0.78	0	0	0	2.3	1.2	1.5	4.7	1	300	3	1	64
0.78	0	0	0	2.3	1.2	2	4.7	1	300	3	1	62
0.78	0	0	0	2.3	1.2	2.5	4.7	1	300	3	1	47
0.56	0.3	0	0	1.5	1.2	2	4.2	3	750	3	2	83
0.7	0.3	0	0	1.5	1.2	2	2.4	3	750	3	2	76
0.84	0.3	0	0	1.5	1.2	2	1.6	3	750	3	2	63
0.98	0.3	0	0	1.5	1.2	2	1.2	3	750	3	2	48
1.2	0.3	0	0	1.5	1.2	2	0.5	3	750	3	2	32
0.8	0	0	0	2.2	1.16	2	1.3	1	300	1	1	46
0.8	0	0	0	2.2	1.16	2	1.3	2	300	1	1	45.5
1.24	0	0	0	4	1.8	2	1.8	2	300	1	1	30.6
0.55	0	0	0	1.2	0.8	2	2	2	300	2	1	32
0.62	0	0	0	1.5	0.9	2	2	2	300	2	1	32
0.8	0	0	0	2.2	1.15	2	2	2	300	2	1	32
1	0	0	0	3	1.44	2	2	2	300	2	1	28
1.25	0	0	0	4	1.8	2	2	2	300	2	1	17
0.75	0	0	0	1.5	0.9	2	2	1	200	2	1	52
0.75	0	0.75	0	0.75	0.75	2	0.4	2	300	1	1	54.4
0.71	0	0	0	1.6	0.94	1.75	0.32	1	300	3	1	35
0.87	0	0	0	2.2	1.16	1.75	0.29	1	300	3	1	28
1.09	0	0	0	3	1.45	1.75	0.23	1	300	3	1	21
0.6	0	0	0	1.2	0.77	2	0.54	1	300	1	1	62
0.6	0	0.48	0	0.72	0.77	2	0.74	1	300	1	1	63
0.6	0	1.2	0	0	0.77	2	1.5	1	300	1	1	61
0.66	0	0	0	1.2	1	2	2.3	3	722	1	1	52
0.66	0	0	0	1.2	1	2	2.3	1	300	1	1	54
0.21	0.2	0	0	0	0.1	2	1.6	3	722	1	1	94
0.79	0	0	0	2.2	1.4	2	1.3	1	300	2	1	46.6
0.5	0.25	1.56	0	0	0.83	2	4.16	3	720	1	2	60.6
0.25	0.25	0	0	0	0.375	2	3.6	3	500	1	2	120
0.545	0	0	0	1.16	0.74	2	1.8	1	200	2	1	58
0.545	0	0.35	0	0.82	0.74	2	1.7	1	200	2	1	61
0.545	0	0.82	0	0.35	0.74	2	1.8	1	200	2	1	65
0.545	0	1.16	0	0	0.74	2	1.7	1	200	2	1	82
0.83	0	0	0	2.2	1.15	2	1.6	1	200	2	1	50
0.83	0	2.2	0	0	1.15	2	1.6	1	200	2	1	53
0.35	0	0	0	0	0.833	0	0.81	4	0	1	1	34.2
0.37	0.05	0	0	0	0.88	0	0.89	4	0	1	1	38.3
0.39	0.11	0	0	0	0.92	0	0.99	4	0	1	1	39.2
0.41	0.18	0	0	0	0.98	0	1.12	4	0	1	1	37.6
0.43	0.25	0	0	0	1.04	0	1.26	4	0	1	1	33.7
0.39	0.11	0	0	0	0.92	0	1	4	0	1	1	39.2
0.44	0.13	0.13	0	0	1.04	0	0.76	4	0	1	1	40.6
0.5	0.14	0.29	0	0	1.19	0	0.84	4	0	1	1	39.2
0.58	0.17	0.5	0	0	1.38	0	0.83	4	0	1	1	35.9
0.7	0.2	0.8	0	0	1.66	0	1	4	0	1	1	35
0.44	0.13	0.13	0	0	1.04	0	0.76	4	0	1	1	40.6
0.47	0.13	0.13	0	0.07	1.11	0	0.72	4	0	1	1	40.4
0.5	0.14	0.14	0	0.14	1.19	0	0.73	4	0	1	1	43.7
0.54	0.15	0.15	0	0.23	1.28	0	0.74	4	0	1	1	38
0.58	0.16	0.16	0	0.33	1.38	0	0.7	4	0	1	1	34.6
0.5	0.14	0.14	0	0.14	1.2	0	0.51	1	300	3	1	43.7
0.5	0.14	0.14	0	0.14	1.2	1.5	0.57	1	300	3	1	44.6
0.5	0.14	0.14	0	0.14	1.2	1.5	0.65	2	460	3	1	43.9
0.61	0	0	0	1.2	0.77	2	0.54	1	210	1	1	64
0.61	0	0.24	0	0.97	0.77	2	0.6	1	210	1	1	68
0.61	0	0.48	0	0.72	0.77	2	0.74	1	210	1	1	68
0.61	0	0.72	0	0.48	0.77	2	0.8	1	210	1	1	65
0.61	0	0.97	0	0.24	0.77	2	1	1	210	1	1	65
0.61	0	1.2	0	0	0.77	2	1.5	1	210	1	1	61
0.27	0.17	0	0	0.5	0.6	2	2.8	3	900	1	1	110
0.27	0.17	0	0	0.5	0.75	2	2.8	3	900	1	1	115
0.27	0.17	0	0	0.5	0.92	2	2.8	3	900	1	1	112
0.58	0	0	0	1.2	0.8	2	1.2	1	200	2	1	52.6
0.69	0	0	0	1.6	0.95	2	1.2	1	200	2	1	47.5
0.79	0	0	0	2	1.1	2	1.27	1	200	2	1	34.2
0.89	0	0	0	2.4	1.26	2	1.33	1	200	2	1	38.4
0.99	0	0	0	2.8	1.4	2	1.4	1	200	2	1	35.2
1.07	0	0	0	3.2	1.56	2	1.6	1	200	2	1	26.7
1.16	0	0	0	3.6	1.71	2	2.18	1	200	2	1	23.9
1.58	0	0	0	5.6	2.4	2	3.4	1	200	2	1	21.4
0.58	0	0	0	1.2	0.8	2	1.2	1	300	1	1	53
1	0	0	0	2.8	1.4	2	1.3	1	300	1	1	40
0.68	0	0	0	1.6	0	2	1.3	3	1000	1	1	48
0.55	0	0	0	1.2	0.8	2	1.3	1	300	1	1	55
0.77	0	0	0	2	1.1	2	1.4	1	300	1	1	46
0.97	0	0	0	2.8	1.4	2	1.6	1	300	1	1	38
0.25	0	0	0	0	0.5	2	1	3	500	1	1	65
0.43	0	0	0	0	1	2	2	1	300	1	1	57
0.49	0	0	0	1.2	0.8	2	3.3	1	300	1	1	54
0.87	0	0	0	2.2	2.2	2	6	1	300	1	1	55
0.87	0	0	0	1.2	2.2	2	6	1	300	1	1	57
0.51	0	0	0	1.2	0.8	2	3	1	300	1	1	46
0.55	0	0	0	1.2	0.8	2	1.3	1	300	1	1	55
0.46	0	0	0	0.97	0.8	2	0.3	1	300	1	1	47
0.59	0	0	0	0.29	1	2	0.29	1	300	2	1	34
0.23	0.25	0	0	0	0.38	2	1.6	3	750	3	2	154
0.59	0	1.2	0	0	0.8	2	0.45	1	300	2	1	70
0.59	0	1.2	0	0	0.8	1.9	0.45	1	300	2	1	70.5
0.59	0	1.2	0	0	0.8	1.8	0.45	1	300	2	1	70
1.15	0	0	0	2.3	1.1	0	2	4	0	2	1	28.7
1.15	0	1.1	0	1.1	1.1	0	3.1	4	0	2	1	39
1.15	0	2.3	0	0	1.1	0	4.6	4	0	2	1	39.5
1.15	0	0	0	2.3	1.1	2	2	1	300	2	1	30
1.15	0	1.1	0	1.1	1.1	2	3.1	1	300	2	1	40
1.15	0	2.3	0	0	1.1	2	4.6	1	300	2	1	40
0.68	0.24	0	0	1.26	0.68	2	0.26	3	250	3	2	45.3
0.53	0	0	0	0.82	0.29	2	1.3	1	300	3	1	31.5
0.53	0	0	0	0.82	0.47	2	1.4	1	300	3	1	36.3
0.53	0	0	0	0.82	0.65	2	1.5	1	300	3	1	37.2
0.53	0	0	0	0.82	0.84	2	1.6	1	300	3	1	36.8
0.53	0	0	0	0.82	1.02	2	1.7	1	300	3	1	38.3
0.53	0	0	0	0.82	1.2	2	1.8	1	300	3	1	42
0.255	0.02	0	0	0	0.2	2	1.02	1	300	2	1	84.9
0.32	0.03	0.26	0	0	0.26	2	1.28	1	300	2	1	87.3
0.43	0.03	0.69	0	0	0.34	2	1.72	1	300	2	1	72.5
0.66	0.05	1.58	0	0	0.53	2	2.63	1	300	2	1	54.4
1.39	0.11	4.44	0	0	1.11	2	5.55	1	300	2	1	12.5
0.36	0.02	0	0	0	0.2	2	1.02	1	300	2	1	57.5
0.45	0.03	0.26	0	0	0.26	2	1.28	1	300	2	1	56.4
0.59	0.03	0.69	0	0	0.34	2	1.72	1	300	2	1	45
0.92	0.05	1.58	0	0	0.53	2	2.63	1	300	2	1	28.3
1.94	0.11	4.44	0	0	1.11	2	5.55	1	300	2	1	7.4
1	0	0	0	3	1.44	1.5	1	1	300	2	1	43.6
1	0	0	0	3	1.44	2	1	1	300	2	1	31.8
0.9	0	0	0	1.5	1.62	2	2.52	1	300	3	1	35.5
0.9	0	0	0	1.5	1.62	1.5	2.52	1	300	3	1	31.6
0.9	0	0	0	1.5	1.62	1	2.52	1	300	3	1	31
0.9	0	0	0	1.5	1.62	0.5	2.52	1	300	3	1	31.3
0.54	0	0	0	0.54	0.54	1.75	0.08	1	300	1	1	37.4
0.39	0	0	0	0.43	0.43	2	0.04	3	720	2	2	56.4
0.55	0	0	0	1.2	1.01	2	1.8	1	300	2	1	53
0.63	0	0	0	1.5	1.15	2	1.8	1	300	2	1	51
0.75	0	0	0	2	1.38	2	1.8	1	300	2	1	43
0.58	0	0	0	1.2	0.8	2	0.7	1	200	1	1	52.6
1.16	0	0	0	2.2	0.8	2	1.3	1	200	1	1	42.7
0.26	0	2.2	0	0	1.16	2	1.1	1	225	3	1	73.8
0.26	0	0	0	2.2	1.16	2	1.1	1	225	3	1	55.3
0.82	0	1.2	0	0	0.8	2	3.2	1	300	1	1	39
0.99	0	1.6	0	0	1	2	4.66	1	300	1	1	38
1.17	0	2	0	0	1.2	2	6.33	1	300	1	1	35
1.33	0	2.4	0	0	1.37	2	7.55	1	300	1	1	30
0.83	0	0	0	2.33	1.21	2	4.01	1	200	1	1	42
0.83	0	0.33	0	2	1.21	2	4.01	1	200	1	1	46
0.83	0	0.67	0	0.67	1.21	2	4.01	1	200	1	1	52
0.83	0	1	0	1.33	1.21	2	4.01	1	200	1	1	53
1.11	0.11	0	0	4.44	1.11	2.5	2.28	1	308	3	2	32.7
0.36	0	0	0	0.43	0.43	0.75	0.45	3	750	1	2	38
0.36	0	0	0	0.43	0.43	1	0.45	3	750	1	2	37.7
0.36	0	0	0	0.43	0.43	1.5	0.45	3	750	1	2	38.5
0.36	0	0	0	0.43	0.43	2	0.45	3	750	1	2	36.4
0.6	0	0	0	0	0.8	2	0	1	300	3	1	31.8
0.8	0	0	0	0.33	0.94	2	0.04	1	300	3	1	30.05
0.8	0	0.33	0	0	1.05	2	0.02	1	300	3	1	32.56
0.8	0	0.17	0	0.17	1	2	0.04	1	300	3	1	32.84
0.6	0	0	0	0	0.8	2	0.03	1	300	3	1	31.6
0.75	0	0.25	0	0	1	2	0.03	1	300	3	1	34.6
0.75	0	0.25	0	0	1	2	0.03	1	300	3	1	35.8
1	0	0.67	0	0	1.33	2	0.03	1	300	3	1	38.3
2	1	0	0	3	1.8	2	2	2	660	2	1	43.4
2	1	0	0	3	1.8	2	2	1	300	2	1	26.2
1.75	1	0	0	3	1.8	2	2	2	660	2	1	48
1.5	1	0	0	3	1.8	2	2	2	660	2	1	54.3
1	0.5	0	0	1	1.8	2	1	2	660	2	1	54.7
0.67	0.33	0	0	0.33	1.8	2	0.67	2	660	2	1	60.8
0.5	0.25	0	0	0	1.8	2	0.5	2	660	2	1	62.8
0.5	0.25	0	0	0	0	2	0.5	2	660	2	1	73.8
0.5	0.25	0	0	0	0.83	2	0.5	2	660	2	1	83.4
0.59	0	1.2	0	0	0.8	2	0.45	1	300	2	1	69.1
0.49	0	0	0	0.4	0.7	2	2	1	300	1	1	35
1.6	0.1	0	0	4	0.63	2	0	1	300	2	1	21.7
0.49	0.08	0	0	0.61	0.53	2	0.2	2	750	2	1	32.6
0.49	0.08	0	0	0.61	0.53	2	0.2	1	300	2	1	32.6
0.93	0.11	0	0	2.7	0.87	2	1.1	1	300	2	1	40.8
1.4	0.15	0	0	4	0.98	2	5	1	300	2	1	27
0.5	0	0	0	0.43	0.71	2	1	1	300	2	1	52
0.87	0	0	0	2.33	1.2	2	5.67	1	300	3	1	40
1	0	0	0	2.33	1.2	2	5	1	300	3	1	28
1.13	0	0	0	2.33	1.2	2	2	1	300	3	1	23
1.33	0	0	0	2.33	1.2	2	1.33	1	300	3	1	13
0.6	0	0	0	1	0.72	2	3	1	300	3	1	46
1.43	0	0	0	3.76	1.71	2	7.1	1	300	3	1	21
1.67	0	0	0	4.56	2	2	8.3	1	300	3	1	21
0.625	0	0	0	1.5	0.9	2	2	3	500	1	1	62.9
0.625	0	0	0	1.5	1.37	2	2.9	3	500	1	1	67.6
0.675	0	0	0	1.5	0.9	2	1.7	3	500	1	1	55.1
0.675	0	0	0	1.5	1.37	2	2.8	3	500	1	1	59.9
0.23	0	0	0	0.3	0.36	2	1	3	500	1	1	66.73
0.23	0	0	0	0.3	0.36	2	1.8	3	500	1	1	61.55
0.23	0	0	0	0.3	0.36	2	2	3	500	1	1	68.68
0.33	0	0	0	0.43	0.51	2	2.6	3	500	1	1	74.6
0.46	0	0	0	1	0.72	2	3.9	3	500	1	1	68.2
0.77	0	0	0	2.33	1.2	2	7.3	3	500	1	1	56.52
0.33	0	0.43	0	0	0.51	2	1.7	3	500	1	1	59.8
0.255	0.11	0	0	0	0.4	2	0.4	3	500	1	1	81.4
0.33	0.43	0	0	0	0.51	2	0.8	3	500	1	1	77.3
0.33	0	0	0.43	0	0.51	2	2.7	3	500	1	1	60.15
0.57	0	0	1.5	0	0.9	2	6.1	3	500	1	1	64.82
0.33	0.14	0	0	0.285	0.51	2	1.3	3	500	1	1	78.51
0.285	0.14	0	0	0.285	0.51	2	0.9	3	500	1	1	80.59
0.356	0.14	0	0	0.285	0.51	2	0.9	3	500	1	1	71.23
0.62	0.5	0	0	1	0.9	2	1.85	3	500	1	1	75.35
0.57	0	0.5	0	1	0.57	2	3.4	3	500	1	1	65.65
1.5	0	0.4	0	3.6	1	2	1.85	1	300	1	2	36
0.36	0	0	0	0.43	0.86	0	2.85	4	0	3	1	65.33
0.37	0	0	0	0.43	0.86	0.5	4	1	300	3	1	63.9
0.39	0	0	0	0.43	0.86	1	4	1	300	3	1	62.2
0.41	0	0	0	0.43	0.86	1.5	4	1	300	3	1	57.83
0.43	0	0	0	0.43	0.86	2	4	1	300	3	1	61.49
0.28	0	0	0	0	0.5	1.5	3	3	500	1	1	82
0.42	0	0	0	0.11	1	2	1.2	1	300	1	1	40.5
0.85	0	0	0	2.2	1.16	2	0.8	1	300	3	1	46.1
0.8	0	0	0	2.2	1.15	2	3	1	300	1	1	45.8
0.54	0	1	0	0	0.4	1.5	1.4	5	300	1	1	71.7
0.54	0	1	0	0	0.4	2	1.4	5	300	1	1	57
0.54	0	1	0	0	0.4	2.5	1.4	5	300	1	1	44
0.67	0	1.5	0	0	0.5	1.5	1.7	5	300	1	1	54.6
0.67	0	1.5	0	0	0.5	2	1.7	5	300	1	1	44.6
0.67	0	1.5	0	0	0.5	2.5	1.7	5	300	1	1	50.7
0.67	0	1.5	0	0	0.68	1.5	1.7	5	300	1	1	48.2
0.65	0.1	0	0	1.33	0.89	0	0.5	4	0	1	1	48
0.65	0.1	0	0	1.33	0.89	1.75	0.75	1	300	1	1	46
0.3	0	0	0	0	0.5	1.5	0.5	2	428	1	1	75.9
0.3	0	0	0	0	0.6	1.5	0.5	2	428	1	1	77
0.3	0	0	0	0	0.8	1.5	0.5	2	428	1	1	77.6
0.5	0	0	0	0.67	0.5	2	0.27	2	300	1	1	32.4
0.42	0	0	0	0.67	0.5	2	0.53	2	300	1	1	47
0.58	0.25	0	0	1.25	0.75	1.5	1	2	300	1	1	52
0.56	0	0	0	1.22	0.73	1	2.1	1	315	1	1	69.4
0.63	0	0	0	1.5	0.9	1	2.3	1	315	1	1	62
0.71	0	0	0	1.86	1.11	1	2.1	1	315	1	1	64
0.83	0	0	0	2.33	1.4	1	1.9	1	315	1	1	41
1	0	0	0	3	1.8	1	2.5	1	315	1	1	65
0.675	0	0	0	1.5	0.825	1	1.7	1	315	1	1	39.1
0.77	0	0	0	1.86	1.03	1	1.6	1	315	1	1	77.7
0.9	0	0	0	2.33	1.3	1	2.3	1	315	1	1	53
1.08	0	0	0	3	1.68	1	2.1	1	315	1	1	35.3
0.6	0	0	0	1.22	1	1	1.8	1	315	1	1	44.97
0.83	0	0	0	1.86	0.94	1	1.6	1	315	1	1	26.4
0.97	0	0	0	2.33	1.2	1	1.9	1	315	1	1	20.6
1.16	0	0	0	3	1.56	1	2.4	1	315	1	1	39.3
0.64	0	0	0	1.22	0.93	1	1.5	1	315	1	1	45.9
0.725	0	0	0	1.5	1.125	1	1.8	1	315	1	1	35.9
1.03	0	0	0	2.33	1.1	1	2	1	315	1	1	33.8
1.24	0	0	0	3	1.44	1	1.9	1	315	1	1	25.7
0.69	0	0	0	1.22	0.87	1	1.8	1	315	1	1	34.8
0.775	0	0	0	1.5	1.05	1	2.2	1	315	1	1	50
0.89	0	0	0	1.86	1.29	1	2.4	1	315	1	1	31.8
1.32	0	0	0	3	1.32	1	2.3	1	315	1	1	47.2
0.6	0	0	0	1.22	0.8	1	1.7	1	315	1	1	50.2
0.825	0	0	0	1.5	0.975	1	1.8	1	315	1	1	27.4
0.94	0	0	0	1.86	0.94	1	2.1	1	315	1	1	30.3
1.1	0	0	0	2.33	1.1	1	2.1	1	315	1	1	35.8
0.58	0	0	0	1	0.72	0	1.3	4	0	1	1	64.91
0.58	0	0	0	1	0.72	1	0.9	1	300	3	1	56.65
0.58	0	0	0	1	0.72	1.5	1.85	1	300	2	1	60.63
0.58	0	0	0	1	0.72	2	2.4	1	300	3	1	66.32
0.52	0	0	0	1	0.72	2	1.85	1	300	1	1	69.76
0.64	0	0	0	1	0.72	2	2.85	1	300	2	1	51.44
0.725	0	0	0	1.5	0.9	2	3	1	300	3	1	49.88
0.48	0	0	0	0.8	0.6	2	2	1	300	2	1	66.79
0.58	0	0	0	1	0.48	2	3	1	300	3	1	55.07
0.58	0	0	0	1	0.96	2	2	1	300	1	1	68.69
0.46	0	0	0	0.4	0.5	2	0.8	1	300	3	2	35.26
0.73	0	0	0	1.2	0.79	2	0.7	1	300	3	2	47.05
1.19	0	0	0	2.6	1.3	2	0.7	1	300	3	2	31.39
1.65	0	0	0	4	1.8	2	0.9	1	300	3	2	25.45
0.59	0	0	0	1.2	0.79	2	0.6	1	300	3	2	57.49
0.66	0	0	0	1.2	0.79	2	0.8	1	300	3	2	55.28
0.79	0	0	0	1.2	0.79	2	0.6	1	300	3	2	44.34
0.73	0	0	0	1.2	0.79	1.5	0.7	1	300	3	2	42.13
0.73	0	0	0	1.2	0.79	1	0.6	1	300	3	2	40.24
0.73	0	0	0	1.2	0.79	0	0.7	4	0	3	2	37.35
0.366	0.07	0.1	0	0.6	0.4	1.5	0.8	2	300	1	1	26.2
0.366	0.07	0.1	0	0.6	0.4	2	0.8	2	300	1	1	25.4
1.5	0	0	0	4	1.8	1.5	1.1	2	300	1	1	24.3
1.5	0	0	0	4	1.8	2	1.75	2	300	1	1	23.4
1.25	0	0	0	4	1.8	1.5	2	2	300	1	1	35
1.25	0	0	0	4	1.8	2	2.8	2	300	1	1	34
0.625	0	0	0	1.5	0.9	1.5	1.6	2	300	1	1	43.8
0.625	0	0	0	1.5	0.9	2	1.2	2	300	1	1	51.9
1.17	0.33	0	0	5.3	0	1	3.5	1	300	1	1	51
1.17	0.33	0	0	5.3	0	1.5	3.3	1	300	1	1	54
1.17	0.33	0	0	5.3	0	2	3.1	1	300	1	1	54
1.17	0.33	0	0	5.3	0	2.5	3.4	1	300	1	1	53
1.17	0.33	0	0	5.3	0	1	3.5	2	800	1	1	49
1.17	0.33	0	0	5.3	0	1.5	3.2	2	800	1	1	50
1.17	0.33	0	0	5.3	0	2	3	2	800	1	1	52
1.17	0.33	0	0	5.3	0	2.5	3.3	2	800	1	1	51
1.17	0.33	0	0	5.3	0	2	3.1	5	600	1	1	47
1.17	0.33	0	0	5.3	0	2.5	3.3	5	600	1	1	45
1.17	0.33	0	0	5.3	0	3	3.5	5	600	1	1	42
1.17	0.33	0	0	5.3	0	4	3	5	600	1	1	40
0.29	0.2	0	0	0	0.48	1.6	1.4	3	500	2	2	87.2
0.38	0.16	0	0.4	0	0.64	1.6	1.6	3	500	2	2	63.5
0.48	0.11	0	0.8	0	0.8	1.6	1.8	3	500	2	2	58.9
0.38	0.16	0	0.4	0	0.64	2	1.6	3	500	2	2	69.8
0.38	0.16	0	0.4	0	0.64	1.6	1.6	3	1200	2	2	71.7
0.38	0.16	0	0.4	0	0.64	2	1.6	3	1200	2	2	80.2
0.8	0	0	0	2.2	1.16	1.4	0.6	2	360	1	1	52.5
0.864	0	0	0	2.2	1.16	1.4	0.6	2	360	1	1	46.4
0.928	0	0	0	2.2	1.16	1.4	0.6	2	360	1	1	37
0.54	0	0	0	1	0.726	1.4	0.6	2	360	1	1	65
0.67	0	0	0	1.5	0.91	1.4	0.6	2	360	1	1	55.2
1.35	0	0	0	4	1.8	1.4	0.6	2	360	1	1	25.2
0.864	0	0	0	2.2	1.16	1	0.6	2	360	1	1	47
0.864	0	0	0	2.2	1.16	1.2	0.6	2	360	1	1	47.5
0.864	0	0	0	2.2	1.16	1.6	0.6	2	360	1	1	43
0.864	0	0	0	2.2	1.16	1.8	0.6	2	360	1	1	42
0.864	0	0	0	2.2	1.16	2	0.6	2	360	1	1	42
0.59	0	0	0	1.22	0.8	1	1	3	750	2	1	42.4
0.59	0	0	0	1.22	0.8	1.5	1	3	750	2	1	46.8
0.59	0	0	0	1.22	0.8	2	1	3	750	2	1	51.2
0.85	0	0	0	2.21	1.2	1	1	3	750	2	1	30.8
0.85	0	0	0	2.21	1.2	1.5	1	3	750	2	1	38.6
0.85	0	0	0	2.21	1.2	2	1	3	750	2	1	42
1.37	0	0	0	4.2	2	1	1	3	750	2	1	23
1.37	0	0	0	4.2	2	1.5	1	3	750	2	1	29.3
1.37	0	0	0	4.2	2	2	1	3	750	2	1	34.3
