# Supplementary material for: Data-driven prediction on critical mechanical properties of engineered cementitious composites based on machine learning
Source: Sci Rep. 2024 Jul 3;14:15322. doi: 10.1038/s41598-024-66123-9 (PMC11222503; doi:10.1038/s41598-024-66123-9)
Supplement: Supplementary file 1 — Supplementary Information. [file 41598_2024_66123_MOESM1_ESM.zip › Supplementary Information/FS_CGP_Data.csv]

W	SF	SG	CGP	FA	SS	FCO	WR	FC	FAR	CG	FSS	FS
0.28	0.14	0	0.4	0	0.46	1	3.4	2	387	2	3	17.6
0.34	0.16	0	0.4	0	0.78	1.4	3.7	2	387	2	3	17.8
0.41	0.18	0	0.4	0	1.1	1.7	4	2	387	2	3	19.7
0.48	0.2	0	0.4	0	1.44	0.5	4.3	2	387	2	3	14.1
0.52	0.14	0	0.6	0	0.87	1.7	2.2	2	387	2	3	19.7
0.46	0.16	0	0.6	0	0.53	0.5	2.4	2	387	2	3	13.4
0.39	0.18	0	0.6	0	1.6	1	2	2	387	2	3	17.8
0.32	0.2	0	0.6	0	1.26	1.4	2.4	2	387	2	3	18.5
0.43	0.14	0	0.8	0	1.36	0.5	2.2	2	387	2	3	15.5
0.35	0.16	0	0.8	0	1.76	1.7	2.8	2	387	2	3	21.2
0.59	0.18	0	0.8	0	0.59	1.4	2.2	2	387	2	3	18.7
0.52	0.2	0	0.8	0	1	1	2.4	2	387	2	3	16.5
0.56	0.14	0	1	0	1.9	1.4	2.2	2	387	2	3	17.2
0.65	0.16	0	1	0	1.51	1	2	2	387	2	3	15
0.39	0.18	0	1	0	1.09	0.5	2.4	2	387	2	3	13.7
0.48	0.2	0	1	0	0.66	1.7	2.6	2	387	2	3	19.7
0.66	0	0	0	1.2	0.79	1.3	0.54	2	460	1	1	5.52
0.84	0	0	0	1.8	1	1.3	0.52	2	460	1	1	5.18
1.02	0	0	0	2.4	1.22	1.3	0.5	2	460	1	1	5.02
1.2	0	0	0	3	1.44	1.3	0.48	2	460	1	1	4.74
1.38	0	0	0	3.6	1.66	1.3	0.47	2	460	1	1	4.71
0.78	0	0	0	1.8	1	1.3	0.83	2	460	1	1	5.77
0.9	0	0	0	1.8	1	1.3	0.45	2	460	1	1	5.06
0.95	0	0	0	2.4	1.22	1.3	0.8	2	460	1	1	5.64
1.09	0	0	0	2.4	1.22	1.3	0.42	2	460	1	1	4.73
1.12	0	0	0	3	1.44	1.3	0.78	2	460	1	1	5.24
1.28	0	0	0	3	1.44	1.3	0.4	2	460	1	1	4.69
1.02	0	0	0	2.4	1.02	1.3	0.5	2	460	1	1	5.41
1.02	0	0	0	2.4	1.43	1.3	0.5	2	460	1	1	6.3
0.84	0	0	0	1.8	1	0	0.2	2	460	1	1	6.03
0.84	0	0	0	1.8	1	1.2	0.5	2	460	1	1	5.18
0.84	0	0	0	1.8	1	1.4	0.5	2	460	1	1	6.02
1.1	0	0	0	3	1.4	2	2.2	1	300	1	3	8.56
0.75	0	0	0	1.5	0.9	2	2	1	300	1	1	12.4
0.28	0.19	0.94	0	0	0.62	2	3.1	3	900	2	3	27.68
0.42	0.25	1.55	0	0	0.83	2	2.5	3	750	2	3	22.16
0.38	0	0.66	0	0	0.6	2	3.3	3	500	2	2	15
0.38	0.17	0.5	0	0	0.6	2	3.3	3	500	2	2	20
0.38	0.33	0.33	0	0	0.6	2	3.3	3	500	2	2	23
0.38	0.5	0.17	0	0	0.6	2	3.3	3	500	2	2	25
0.38	0.66	0	0	0	0.6	2	3.3	3	500	2	2	28
0.38	0.66	0	0	0	0.6	2	5.8	3	500	2	2	32
0.38	0.66	0	0	0	0.6	2	8.3	3	500	2	2	35
0.38	0.66	0	0	0	0.6	2	11	3	500	2	2	32
0.38	0.66	0	0	0	0.6	2	13.3	3	500	2	2	30
0.33	0.43	0	0	0	0.51	2	2	2	300	2	2	13
0.33	0.43	0	0	0	0.51	2	2	3	500	2	2	12
0.8	0	0	0	1.2	0.8	2	3	1	300	1	2	10.25
0.75	0	0.75	0	0.75	0.75	2	0.4	2	300	1	2	15.5
0.35	0	0	0	0	0.833	0	0.81	4	0	1	2	6.1
0.37	0.05	0	0	0	0.88	0	0.89	4	0	1	2	6.2
0.39	0.11	0	0	0	0.92	0	0.99	4	0	1	2	6.55
0.41	0.18	0	0	0	0.98	0	1.12	4	0	1	2	5.91
0.43	0.25	0	0	0	1.04	0	1.26	4	0	1	2	5.81
0.39	0.11	0	0	0	0.92	0	1	4	0	1	2	6.55
0.44	0.13	0.13	0	0	1.04	0	0.76	4	0	1	2	6.75
0.5	0.14	0.29	0	0	1.19	0	0.84	4	0	1	2	6.23
0.58	0.17	0.5	0	0	1.38	0	0.83	4	0	1	2	5.9
0.7	0.2	0.8	0	0	1.66	0	1	4	0	1	2	5.76
0.44	0.13	0.13	0	0	1.04	0	0.76	4	0	1	2	6.75
0.47	0.13	0.13	0	0.07	1.11	0	0.72	4	0	1	2	7.41
0.5	0.14	0.14	0	0.14	1.19	0	0.73	4	0	1	2	7.7
0.54	0.15	0.15	0	0.23	1.28	0	0.74	4	0	1	2	6.54
0.58	0.16	0.16	0	0.33	1.38	0	0.7	4	0	1	2	6.21
0.5	0.14	0.14	0	0.14	1.2	0	0.51	1	300	1	2	7.52
0.5	0.14	0.14	0	0.14	1.2	1.5	0.57	1	300	1	2	14.84
0.5	0.14	0.14	0	0.14	1.2	1.5	0.65	2	460	1	2	13.81
0.59	0	0	0	0.29	1	2	0.29	1	300	1	2	15.8
0.59	0	1.2	0	0	0.8	2	0.45	1	300	1	3	9.3
0.59	0	1.2	0	0	0.8	1.9	0.45	1	300	1	3	9
0.59	0	1.2	0	0	0.8	1.8	0.45	1	300	1	3	8.5
0.53	0	0	0	0.82	0.29	2	1.3	1	300	1	1	6.29
0.53	0	0	0	0.82	0.47	2	1.4	1	300	1	1	7.77
0.53	0	0	0	0.82	0.65	2	1.5	1	300	1	1	8.5
0.53	0	0	0	0.82	0.84	2	1.6	1	300	1	1	7.87
0.53	0	0	0	0.82	1.02	2	1.7	1	300	1	1	9.14
0.53	0	0	0	0.82	1.2	2	1.8	1	300	1	1	8.45
0.54	0	0	0	0.54	0.54	1.75	0.08	1	300	1	1	9.13
0.55	0	0	0	1.2	1.01	2	1.8	1	300	1	2	9.2
0.63	0	0	0	1.5	1.15	2	1.8	1	300	1	2	8.58
0.75	0	0	0	2	1.38	2	1.8	1	300	1	2	8
0.26	0	2.2	0	0	1.16	2	1.1	1	225	1	1	15.1
0.26	0	0	0	2.2	1.16	2	1.1	1	225	1	1	12.3
0.82	0	1.2	0	0	0.8	2	3.2	1	300	1	1	7.53
0.99	0	1.6	0	0	1	2	4.66	1	300	1	1	6.4
1.17	0	2	0	0	1.2	2	6.33	1	300	1	1	4.9
1.33	0	2.4	0	0	1.37	2	7.55	1	300	1	1	5.78
0.83	0	0	0	2.33	1.21	2	4.01	1	200	1	1	5.4
0.83	0	0.33	0	2	1.21	2	4.01	1	200	1	1	6.3
0.83	0	0.67	0	0.67	1.21	2	4.01	1	200	1	1	6.8
0.83	0	1	0	1.33	1.21	2	4.01	1	200	1	1	6.8
1.11	0.11	0	0	4.44	1.11	2.5	2.28	1	308	2	2	18.5
0.36	0	0	0	0.43	0.43	0.75	0.45	3	750	2	2	20
0.36	0	0	0	0.43	0.43	1	0.45	3	750	2	2	22
0.36	0	0	0	0.43	0.43	1.5	0.45	3	750	2	2	24
0.36	0	0	0	0.43	0.43	2	0.45	3	750	2	2	23
0.6	0	0	0	0	0.8	2	0	1	300	1	1	6.1
0.8	0	0	0	0.33	0.94	2	0.04	1	300	1	1	6.2
0.8	0	0.33	0	0	1.05	2	0.02	1	300	1	1	6.4
0.8	0	0.17	0	0.17	1	2	0.04	1	300	1	1	6.3
0.6	0	0	0	0	0.8	2	0.03	1	300	1	1	8.7
0.75	0	0.25	0	0	1	2	0.03	1	300	1	1	8.7
0.75	0	0.25	0	0	1	2	0.03	1	300	1	1	10.3
1	0	0.67	0	0	1.33	2	0.03	1	300	1	1	8
1	0	0.67	0	0	1.33	2	0.03	1	300	1	1	8.7
2	1	0	0	3	1.8	2	2	2	660	1	3	8.08
2	1	0	0	3	1.8	2	2	1	300	1	3	9.03
1.75	1	0	0	3	1.8	2	2	2	660	1	3	8.22
1.5	1	0	0	3	1.8	2	2	2	660	1	3	7.91
1	0.5	0	0	1	1.8	2	1	2	660	1	3	8.72
0.67	0.33	0	0	0.33	1.8	2	0.67	2	660	1	3	8.17
0.5	0.25	0	0	0	1.8	2	0.5	2	660	1	3	10.17
0.5	0.25	0	0	0	0	2	0.5	2	660	1	3	6.88
0.5	0.25	0	0	0	0.83	2	0.5	2	660	1	3	8.91
0.59	0	1.2	0	0	0.8	2	0.45	1	300	1	3	14.2
0.5	0	0	0	0.43	0.71	2	1	1	300	1	1	22
0.87	0	0	0	2.33	1.2	2	5.67	1	300	1	1	8.22
1	0	0	0	2.33	1.2	2	5	1	300	1	1	7.07
1.13	0	0	0	2.33	1.2	2	2	1	300	1	1	6.53
1.33	0	0	0	2.33	1.2	2	1.33	1	300	1	1	5.73
0.6	0	0	0	1	0.72	2	3	1	300	1	1	8.49
1.43	0	0	0	3.76	1.71	2	7.1	1	300	1	1	6.8
1.67	0	0	0	4.56	2	2	8.3	1	300	1	1	7.29
0.625	0	0	0	1.5	0.9	2	2	3	500	1	2	23.5
0.625	0	0	0	1.5	1.37	2	2.9	3	500	1	2	25.7
0.675	0	0	0	1.5	0.9	2	1.7	3	500	1	2	19.6
0.675	0	0	0	1.5	1.37	2	2.8	3	500	1	2	22.5
0.23	0	0	0	0.3	0.36	2	1	3	500	1	2	26.26
0.23	0	0	0	0.3	0.36	2	1.8	3	500	1	2	23.21
0.23	0	0	0	0.3	0.36	2	2	3	500	1	2	29.85
0.33	0	0	0	0.43	0.51	2	2.6	3	500	1	2	30.89
0.46	0	0	0	1	0.72	2	3.9	3	500	1	2	27.54
0.77	0	0	0	2.33	1.2	2	7.3	3	500	1	2	22.15
0.33	0	0.43	0	0	0.51	2	1.7	3	500	1	2	23.55
0.255	0.11	0	0	0	0.4	2	0.4	3	500	1	2	33.3
0.33	0.43	0	0	0	0.51	2	0.8	3	500	1	2	31.2
0.33	0	0	0.43	0	0.51	2	2.7	3	500	1	2	24.32
0.57	0	0	1.5	0	0.9	2	6.1	3	500	1	2	26.8
0.33	0.14	0	0	0.285	0.51	2	1.3	3	500	1	2	28.76
0.285	0.14	0	0	0.285	0.51	2	0.9	3	500	1	2	34.56
0.356	0.14	0	0	0.285	0.51	2	0.9	3	500	1	2	23.56
0.62	0.5	0	0	1	0.9	2	1.85	3	500	1	2	26.52
0.57	0	0.5	0	1	0.57	2	3.4	3	500	1	2	23.15
0.3	0.1	0	0	0	0.75	2	2	1	300	1	3	12.49
0.85	0	0	0	2.2	1.16	2	0.8	1	300	1	3	7.41
0.8	0	0	0	2.2	1.15	2	3	1	300	1	1	12.2
0.54	0	1	0	0	0.4	1.5	1.4	5	300	1	2	3.64
0.54	0	1	0	0	0.4	2	1.4	5	300	1	2	3.71
0.54	0	1	0	0	0.4	2.5	1.4	5	300	1	2	7.3
0.67	0	1.5	0	0	0.5	1.5	1.7	5	300	1	2	6.4
0.67	0	1.5	0	0	0.5	2	1.7	5	300	1	2	6.3
0.67	0	1.5	0	0	0.5	2.5	1.7	5	300	1	2	6.1
0.54	0	1	0	0	0.4	1.5	1.4	5	300	1	2	3.6
0.54	0	1	0	0	0.4	1.5	1.4	5	300	1	2	3.9
0.54	0	1	0	0	0.4	1.5	1.4	5	300	1	2	4.2
0.67	0	1.5	0	0	0.51	1.5	1.7	5	300	1	2	6.4
0.67	0	1.5	0	0	0.68	1.5	1.7	5	300	1	2	3.8
0.67	0	1.5	0	0	0.69	1.5	1.7	5	300	1	2	4.2
0.65	0.1	0	0	1.33	0.89	0	0.5	1	300	1	2	6
0.65	0.1	0	0	1.33	0.89	1.75	0.75	1	300	1	2	7
0.3	0	0	0	0	0.5	1.5	0.5	2	428	1	2	11.88
0.3	0	0	0	0	0.6	1.5	0.5	2	428	1	2	12.1
0.3	0	0	0	0	0.8	1.5	0.5	2	428	1	2	12.34
0.5	0	0	0	0.67	0.5	2	0.27	2	300	1	2	8.4
0.42	0	0	0	0.67	0.5	2	0.53	2	300	1	2	12.4
0.58	0.25	0	0	1.25	0.75	1.5	1	2	300	1	2	14.6
0.56	0	0	0	1.22	0.73	1	2.1	1	315	1	2	12.54
0.63	0	0	0	1.5	0.9	1	2.3	1	315	1	2	13.73
0.71	0	0	0	1.86	1.11	1	2.1	1	315	1	2	11.86
0.83	0	0	0	2.33	1.4	1	1.9	1	315	1	2	12.1
1	0	0	0	3	1.8	1	2.5	1	315	1	2	12.8
0.675	0	0	0	1.5	0.825	1	1.7	1	315	1	2	12.03
0.77	0	0	0	1.86	1.03	1	1.6	1	315	1	2	12.55
0.9	0	0	0	2.33	1.3	1	2.3	1	315	1	2	15.34
1.08	0	0	0	3	1.68	1	2.1	1	315	1	2	10.2
0.6	0	0	0	1.22	1	1	1.8	1	315	1	2	12.87
0.83	0	0	0	1.86	0.94	1	1.6	1	315	1	2	11.23
0.97	0	0	0	2.33	1.2	1	1.9	1	315	1	2	9.13
1.16	0	0	0	3	1.56	1	2.4	1	315	1	2	11.17
0.64	0	0	0	1.22	0.93	1	1.5	1	315	1	2	14.48
0.725	0	0	0	1.5	1.125	1	1.8	1	315	1	2	12.74
1.03	0	0	0	2.33	1.1	1	2	1	315	1	2	8.4
1.24	0	0	0	3	1.44	1	1.9	1	315	1	2	9.98
0.69	0	0	0	1.22	0.87	1	1.8	1	315	1	2	12.54
0.775	0	0	0	1.5	1.05	1	2.2	1	315	1	2	12
0.89	0	0	0	1.86	1.29	1	2.4	1	315	1	2	7.28
1.32	0	0	0	3	1.32	1	2.3	1	315	1	2	11.84
0.6	0	0	0	1.22	0.8	1	1.7	1	315	1	2	15.11
0.825	0	0	0	1.5	0.975	1	1.8	1	315	1	2	10.68
0.94	0	0	0	1.86	0.94	1	2.1	1	315	1	2	9.81
1.1	0	0	0	2.33	1.1	1	2.1	1	315	1	2	12.71
0.46	0	0	0	0.4	0.26	2	0.8	1	300	2	1	8.06
0.73	0	0	0	1.2	0.79	2	0.7	1	300	2	1	10.4
1.19	0	0	0	2.6	1.3	2	0.7	1	300	2	1	5.2
1.65	0	0	0	4	1.8	2	0.9	1	300	2	1	4.55
0.59	0	0	0	1.2	0.79	2	0.6	1	300	2	1	11.45
0.66	0	0	0	1.2	0.79	2	0.8	1	300	2	1	13.5
0.79	0	0	0	1.2	0.79	2	0.6	1	300	2	1	4.55
0.73	0	0	0	1.2	0.79	1.5	0.7	1	300	2	1	4.42
0.73	0	0	0	1.2	0.79	1	0.6	1	300	2	1	3.89
0.73	0	0	0	1.2	0.79	0	0.7	1	300	2	1	2.6
0.366	0.07	0.1	0	0.6	0.4	1.5	0.8	2	300	1	2	8
0.366	0.07	0.1	0	0.6	0.4	2	0.8	2	300	1	2	10.8
1.5	0	0	0	4	1.8	1.5	1.1	2	300	1	2	11.3
1.5	0	0	0	4	1.8	2	1.75	2	300	1	2	14
1.25	0	0	0	4	1.8	1.5	2	2	300	1	2	14.8
1.25	0	0	0	4	1.8	2	2.8	2	300	1	2	16.3
0.625	0	0	0	1.5	0.9	1.5	1.6	2	300	1	2	21.4
0.625	0	0	0	1.5	0.9	2	1.2	2	300	1	2	16.5
1.17	0.33	0	0	5.3	0	1	3.5	1	300	1	2	6.5
1.17	0.33	0	0	5.3	0	1.5	3.3	1	300	1	2	8.5
1.17	0.33	0	0	5.3	0	2	3.1	1	300	1	2	11
1.17	0.33	0	0	5.3	0	2.5	3.4	1	300	1	2	14
1.17	0.33	0	0	5.3	0	1	3.5	2	800	1	2	6.5
1.17	0.33	0	0	5.3	0	1.5	3.2	2	800	1	2	8.5
1.17	0.33	0	0	5.3	0	2	3	2	800	1	2	9
1.17	0.33	0	0	5.3	0	2.5	3.3	2	800	1	2	12.5
1.17	0.33	0	0	5.3	0	2	3.1	5	600	1	2	5
1.17	0.33	0	0	5.3	0	2.5	3.3	5	600	1	2	7.5
1.17	0.33	0	0	5.3	0	3	3.5	5	600	1	2	12
1.17	0.33	0	0	5.3	0	4	3	5	600	1	2	13.5
0.29	0.2	0	0	0	0.48	1.6	1.4	3	500	2	3	21.9
0.38	0.2	0	0.4	0	0.64	1.6	1.6	3	500	2	3	27.7
0.48	0.2	0	0.8	0	0.8	1.6	1.8	3	500	2	3	23.8
