# Supplementary material for: Data-driven prediction on critical mechanical properties of engineered cementitious composites based on machine learning
Source: Sci Rep. 2024 Jul 3;14:15322. doi: 10.1038/s41598-024-66123-9 (PMC11222503; doi:10.1038/s41598-024-66123-9)
Supplement: Supplementary file 1 — Supplementary Information. [file 41598_2024_66123_MOESM1_ESM.zip › Supplementary Information/TS_CGP_Data.csv]

W	SF	SG	CGP	FA	SS	FCO	WR	FC	FAR	CG	TS
0.55	0	0	0	1.2	0.8	2	2	1	307	1	5.15
0.9	0	0	0	1.5	1.6	2	2.5	1	293	1	5.2
0.9	0	0	0	1.5	1.6	1.5	2.5	1	293	1	4.5
0.9	0	0	0	1.5	1.6	1	2.5	1	293	1	3.7
0.9	0	0	0	1.5	1.6	0.5	2.5	1	293	1	3.2
0.83	0.1	0	0	2.5	0.8	2	1.3	1	307	1	2.9
1.38	0.15	0	0	3.9	1	2	6	1	307	1	2.4
0.49	0.04	0	0	0.3	0.25	2	0.1	1	307	1	2.8
0.83	0.1	0	0	2.5	0.8	2	1.3	2	750	1	3.5
0.39	0.18	0.18	0	0	0.74	2	2	1	307	1	5.2
0.39	0.18	0.18	0	0	0.74	2	2	2	307	1	5
0.39	0.18	0.18	0	0	0.74	0.5	2	3	375	1	4
0.35	0	0	0	0	0.3	1.7	1.2	1	307	1	5.5
1.04	0	0	0	2.33	1.67	2.3	5	1	300	1	4.7
0.5	0	0	0	0.25	0.8	1.7	3	1	307	1	4.4
1	0	0	0	3	1.2	2	1	3	750	2	5.8
0.31	0	0	0	0.33	0.37	2	1	3	750	2	10.2
0.35	0.14	0.14	0	0.14	1.2	1.5	1	1	307	1	4
0.35	0.14	0.14	0	0.14	1.2	1.5	1	2	461	1	3.2
1.5	0	0	0	4	1.8	2	2	2	342	1	2.2
1.08	0	0	0	3.2	1.54	2	1.1	1	300	1	2.4
0.6	0	0	0	1.5	1.87	2	5.6	3	500	1	7.04
0.6	0	0	0	1.5	1.37	2	3.7	3	500	1	7.49
0.6	0	0	0	1.5	0.9	2	2.2	3	500	1	8.03
0.67	0	0	0	1.5	0.88	2	1.6	3	500	1	6.43
0.75	0	0	0	1.5	0.9	2	1.2	3	500	1	6.01
0.95	0	0	0	2.4	1.22	1	0.2	1	307	1	1.94
0.95	0	0	0	2.4	1.22	1.6	0.25	1	307	1	3.11
0.95	0	0	0	2.4	1.22	2	0.28	1	307	1	3.87
0.66	0	0	0	1.2	0.79	1.3	0.54	2	460	1	3.4
0.84	0	0	0	1.8	1	1.3	0.52	2	460	1	3.12
1.02	0	0	0	2.4	1.22	1.3	0.5	2	460	1	3.02
1.2	0	0	0	3	1.44	1.3	0.48	2	460	1	2.9
1.38	0	0	0	3.6	1.66	1.3	0.47	2	460	1	3.15
0.78	0	0	0	1.8	1	1.3	0.83	2	460	1	3.1
0.9	0	0	0	1.8	1	1.3	0.45	2	460	1	3.05
0.95	0	0	0	2.4	1.22	1.3	0.8	2	460	1	3.06
1.09	0	0	0	2.4	1.22	1.3	0.42	2	460	1	2.96
1.12	0	0	0	3	1.44	1.3	0.78	2	460	1	3.02
1.28	0	0	0	3	1.44	1.3	0.4	2	460	1	3.11
1.02	0	0	0	2.4	1.02	1.3	0.5	2	460	1	3.05
1.02	0	0	0	2.4	1.43	1.3	0.5	2	460	1	3.11
0.84	0	0	0	1.8	1	0	0.2	4	0	1	2.5
0.84	0	0	0	1.8	1	1.2	0.5	2	460	1	3.15
0.84	0	0	0	1.8	1	1.4	0.5	2	460	1	3.14
0.27	0.2	0	0	0	0	2	3	3	334	1	4.7
0.78	0	0	0	2.3	1.2	0	4.7	4	0	1	4.34
0.78	0	0	0	2.3	1.2	1	4.7	1	300	1	4.44
0.78	0	0	0	2.3	1.2	1.5	4.7	1	300	1	7.54
0.78	0	0	0	2.3	1.2	2	4.7	1	300	1	7.6
0.78	0	0	0	2.3	1.2	2.5	4.7	1	300	1	6.27
0.45	0	0	0	0	0.6	2	3	1	307	1	3.92
0.45	0	0	0	0	1	2	3	1	307	1	4.58
0.45	0	0	0	0	1.2	2	3	1	307	1	4.28
0.45	0	0	0	0	1.2	2.5	3	1	307	1	5.22
0.45	0	0	0	0	0.6	2	3	2	428	1	3.75
0.26	0.15	0.38	0	0	0.46	2	2.6	3	480	2	8.68
0.26	0.15	0.38	0	0	0.92	2	4.3	3	480	2	9.52
0.26	0.15	0.38	0	0	1.23	2	6.7	3	480	2	11.41
0.26	0.15	0.38	0	0	1.38	2	7.5	3	480	2	8.55
0.3	0.15	0.38	0	0	0.46	2	1.5	3	480	2	7.44
0.3	0.15	0.38	0	0	0.92	2	2.7	3	480	2	8.45
0.3	0.15	0.38	0	0	1.23	2	3.8	3	480	2	10.7
0.3	0.15	0.38	0	0	1.38	2	4.9	3	480	2	7.75
0.37	0.15	0.38	0	0	0.46	2	1.2	3	480	2	6.12
0.37	0.15	0.38	0	0	0.92	2	1.7	3	480	2	6.91
0.37	0.15	0.38	0	0	1.23	2	2.5	3	480	2	8.42
0.37	0.15	0.38	0	0	1.38	2	2.9	3	480	2	7.52
0.2	0.15	0.38	0	0	0.46	2	3.8	3	480	2	10.37
0.68	0	0	0	1.2	0.8	1.5	1.3	2	342	1	4.1
0.54	0	0.4	0	0.6	0.72	1.5	1.5	2	342	1	3.7
0.44	0.09	0.36	0	0.36	0.65	1.5	1.8	2	342	1	5.1
0.72	0.12	0	0	1.37	0.9	1.5	1.3	2	342	1	3.9
0.72	0.12	0	0	1.37	0.9	1.5	1.5	3	280	1	3.1
0.72	0.12	0	0	1.37	0.9	2	1.8	3	280	1	3.7
1.1	0	0	0	3	1.4	2	2.2	1	300	1	3.47
0.75	0	0	0	1.5	0.9	2	2	1	300	1	4.64
0.52	0	0	0	1.2	0.8	2	3.3	1	300	1	5.3
0.4	0.18	0	0	0.8	0.6	2	4	3	690	2	9.73
0.4	0.18	0.17	0	0.6	0.6	2	4	3	690	2	10.43
0.4	0.18	0.33	0	0.4	0.6	2	4	3	690	2	13.04
0.4	0.18	0.67	0	0	0.6	2	5	3	690	2	12.23
0.21	0.2	0	0	0	0.1	2	2.4	3	300	2	7.6
0.208	0.389	0.277	0	0	0.7	2	1.76	3	453	2	14.5
0.33	0.21	1.2	0	0	0.71	2	3.6	3	500	2	12.1
0.33	0.21	1.2	0	0	0.71	2	3.6	3	750	2	16.5
0.33	0.21	1.2	0	0	0.71	2	3.6	3	900	2	17.8
0.33	0.21	1.2	0	0	0.71	1	3.6	3	750	2	10.3
0.33	0.21	1.2	0	0	0.71	1	3.6	3	900	2	10.7
0.39	0.21	1.2	0	0	0.71	2	2.9	3	500	2	11.4
0.39	0.21	1.2	0	0	0.71	2	2.9	3	750	2	13.2
0.39	0.21	1.2	0	0	0.71	2	2.9	3	900	2	14.8
0.39	0.21	1.2	0	0	0.71	1	2.9	3	500	2	7.5
0.39	0.21	1.2	0	0	0.71	1	2.9	3	750	2	8.1
0.39	0.21	1.2	0	0	0.71	1	2.9	3	900	2	8.4
0.44	0.21	1.2	0	0	0.71	2	1.9	3	500	2	8.9
0.44	0.21	1.2	0	0	0.71	2	1.9	3	750	2	11.4
0.44	0.21	1.2	0	0	0.71	2	1.9	3	900	2	11.9
0.44	0.21	1.2	0	0	0.71	1	1.9	3	500	2	6.6
0.44	0.21	1.2	0	0	0.71	1	1.9	3	750	2	7.3
0.44	0.21	1.2	0	0	0.71	1	1.9	3	900	2	7.7
0.53	0.21	1.2	0	0	0.71	2	1.3	3	500	2	6.5
0.53	0.21	1.2	0	0	0.71	2	1.3	3	750	2	9.5
0.53	0.21	1.2	0	0	0.71	2	1.3	3	900	2	10.4
0.53	0.21	1.2	0	0	0.71	1	1.3	3	500	2	5.4
0.53	0.21	1.2	0	0	0.71	1	1.3	3	750	2	6
0.53	0.21	1.2	0	0	0.71	1	1.3	3	900	2	6.4
0.73	0.21	1.2	0	0	0.71	2	0.6	3	500	2	5.1
0.73	0.21	1.2	0	0	0.71	2	0.6	3	750	2	6.2
0.73	0.21	1.2	0	0	0.71	2	0.6	3	900	2	6.5
0.73	0.21	1.2	0	0	0.71	1	0.6	3	500	2	4.3
0.73	0.21	1.2	0	0	0.71	1	0.6	3	750	2	4.5
0.73	0.21	1.2	0	0	0.71	1	0.6	3	900	2	4.8
0.28	0.19	0.94	0	0	0.62	2	3.1	3	900	2	18
0.225	0.2	0	0	0	0.125	0.5	2.45	3	500	2	3.8
0.225	0.2	0	0	0	0.125	1	2.45	3	500	2	6.9
0.225	0.2	0	0	0	0.125	1.5	2.45	3	500	2	10
0.225	0.25	0	0	0	0.625	2.2	2.5	3	500	2	8.4
0.225	0.25	0	0	0	1	2.2	2.1	3	500	2	9
0.2	0.25	0	0	0	0.375	2.2	2.5	3	500	2	9.1
0.19	0.25	0	0	0	0.375	2.2	3.1	3	500	2	9.5
0.18	0.25	0	0	0	0.375	2.2	3.1	3	500	2	10.8
0.42	0.25	1.55	0	0	0.83	2	2.5	3	750	2	9.46
0.21	0.39	0.28	0	0	0.97	2	2.4	3	453	2	13
0.21	0.39	0.28	0	0	0.83	2	2.1	3	453	2	13.9
0.21	0.39	0.28	0	0	0.7	2	1.8	3	453	2	14.5
0.21	0.39	0.28	0	0	0.97	2	2.4	3	334	2	11.8
0.38	0	0.66	0	0	0.6	2	3.3	3	500	2	4.89
0.38	0.17	0.5	0	0	0.6	2	3.3	3	500	2	5.66
0.38	0.33	0.33	0	0	0.6	2	3.3	3	500	2	5.89
0.38	0.5	0.17	0	0	0.6	2	3.3	3	500	2	6.35
0.38	0.66	0	0	0	0.6	2	3.3	3	500	2	6.55
0.33	0.43	0	0	0	0.51	2	2	2	300	2	6.1
0.33	0.43	0	0	0	0.51	2	2	3	500	2	4.5
0.52	0	0	0	1	0.8	1.6	0.8	1	300	1	3.7
0.61	0	0	0	1.2	0.8	1.8	0.9	1	300	1	3.8
0.75	0	0	0	1.5	0.8	2	1	1	300	1	4.6
0.57	0	0	0	1.2	0.8	2	0.88	1	300	1	4.7
0.7	0	0	0	1.5	0.8	1.6	1	1	300	1	3.3
0.6	0	0	0	1	0.8	1.8	0.8	1	300	1	3.5
0.65	0	0	0	1.5	0.8	1.8	1	1	300	1	4
0.56	0	0	0	1	0.8	2	0.8	1	300	1	4.3
0.66	0	0	0	1.2	0.8	1.6	0.88	1	300	1	3.7
0.46	0	0	0	0.4	0.5	2	0.8	1	300	2	2.68
0.72	0	0	0	1.2	0.79	2	0.8	1	300	2	3.25
1.2	0	0	0	2.6	1.3	2	0.8	1	300	2	3.12
1.65	0	0	0	4	1.8	2	0.8	1	300	2	2.97
0.59	0	0	0	1.2	0.79	2	1.4	1	300	2	5.52
0.66	0	0	0	1.2	0.79	2	1.2	1	300	2	4.46
0.79	0	0	0	1.2	0.79	2	0.6	1	300	2	3.12
0.72	0	0	0	1.2	0.79	1.5	0.8	1	300	2	2.45
0.72	0	0	0	1.2	0.79	1	0.8	1	300	2	2.39
0.72	0	0	0	1.2	0.79	0	0.8	4	0	2	1.52
0.42	0	0	0	0	0.5	2	0.07	2	300	2	3.17
0.42	0	0	0	0	0.5	0	0.07	4	0	2	1.28
0.47	0.11	0	0	0	0.56	2	0.08	2	300	2	4.14
0.47	0	0	0	0.11	0.56	2	0.08	2	300	2	3.97
0.47	0	0	0	0.11	0.56	1	0.08	2	300	2	2.41
0.47	0	0	0	0.11	0.56	0	0.08	4	0	2	1.02
0.83	0	0	0	2.33	1.2	2	4	1	200	2	4.66
0.83	0	0.33	0	2	1.2	2	4	1	200	2	4.88
0.83	0	0.67	0	1.67	1.2	2	4	1	200	2	5.04
0.83	0	1	0	1.33	1.2	2	4	1	200	2	5.33
1.2	0	0	0	3	1.4	2	0.5	1	300	1	5.7
1.2	0	0	0	3	1.4	1.75	0.5	1	300	1	4.1
1.2	0	0	0	3	1.4	1.5	0.5	1	300	1	3.4
1.2	0	0	0	3	1.4	2	0.5	2	400	1	3.3
1.2	0	0	0	3	1.4	1.75	0.5	2	400	1	2.7
1.2	0	0	0	3	1.4	1.5	0.5	2	400	1	2.4
1	0	0	0	2.33	1	1.3	2.7	1	300	2	4.74
1	0	0	0	2.33	1	1.3	2.7	2	363	2	3.84
0.52	0	0	0	1	0.72	2	2.3	1	300	1	5.8
0.58	0	0	0	1	0.72	2	2.1	1	300	1	6.3
0.52	0	0	0	1	0.72	2	2.2	2	460	1	4.6
0.58	0	0	0	1	0.72	2	2.1	2	460	1	6
0.8	0	0	0	1.2	0.8	2	3	1	300	1	2.97
0.6	0	0.25	0	0	0.8	2	0	1	300	1	5.2
0.48	0	0.25	0	0	0.8	2	2	1	300	1	5.2
0.35	0	0.25	0	0	0.8	2	3	1	300	1	6.1
0.35	0	0	0	0	0.8	2	3	1	300	1	5.1
0.78	0	0	0	2.3	1.2	1	4.7	1	300	1	4.44
0.78	0	0	0	2.3	1.2	1.5	4.7	1	300	1	7.54
0.78	0	0	0	2.3	1.2	2	4.7	1	300	1	7.6
0.78	0	0	0	2.3	1.2	2.5	4.7	1	300	1	6.27
0.56	0.3	0	0	1.5	1.2	2	4.2	3	750	2	8.49
0.7	0.3	0	0	1.5	1.2	2	2.4	3	750	2	6.32
0.84	0.3	0	0	1.5	1.2	2	1.6	3	750	2	4.8
0.98	0.3	0	0	1.5	1.2	2	1.2	3	750	2	4.15
1.2	0.3	0	0	1.5	1.2	2	0.5	3	750	2	3.38
0.8	0	0	0	2.2	1.16	2	1.3	1	300	1	6.49
0.8	0	0	0	2.2	1.16	2	1.3	2	300	1	4.49
1.24	0	0	0	4	1.8	2	1.8	2	300	1	4.41
0.55	0	0	0	1.2	0.8	2	2	2	300	1	5.2
0.62	0	0	0	1.5	0.9	2	2	2	300	1	3.5
0.8	0	0	0	2.2	1.15	2	2	2	300	1	5.6
1	0	0	0	3	1.44	2	2	2	300	1	4.8
1.25	0	0	0	4	1.8	2	2	2	300	1	4.3
0.75	0	0	0	1.5	0.9	2	2	1	200	1	4.3
0.75	0	0.75	0	0.75	0.75	2	0.4	2	300	1	5.2
0.71	0	0	0	1.6	0.94	1.75	0.32	1	300	1	4.7
0.87	0	0	0	2.2	1.16	1.75	0.29	1	300	1	4.4
1.09	0	0	0	3	1.45	1.75	0.23	1	300	1	3.8
0.6	0	0	0	1.2	0.77	2	0.54	1	300	1	3.33
0.6	0	0.48	0	0.72	0.77	2	0.74	1	300	1	4
0.6	0	1.2	0	0	0.77	2	1.5	1	300	1	5.12
0.66	0	0	0	1.2	1	2	2.3	3	722	1	3.65
0.66	0	0	0	1.2	1	2	2.3	1	300	1	4.24
0.21	0.2	0	0	0	0.1	2	1.6	3	722	1	7.78
0.79	0	0	0	2.2	1.4	2	1.3	1	300	1	5.3
0.5	0.25	1.56	0	0	0.83	2	4.16	3	720	2	4.9
0.25	0.25	0	0	0	0.375	2	3.6	3	500	2	10
0.545	0	0	0	1.16	0.74	2	1.8	1	200	1	3.5
0.545	0	0.35	0	0.82	0.74	2	1.7	1	200	1	3.7
0.545	0	0.82	0	0.35	0.74	2	1.8	1	200	1	4.1
0.545	0	1.16	0	0	0.74	2	1.7	1	200	1	4.3
0.83	0	0	0	2.2	1.15	2	1.6	1	200	1	4.2
0.83	0	2.2	0	0	1.15	2	1.6	1	200	1	4.3
0.5	0.14	0.14	0	0.14	1.2	0	0.51	4	0	1	0.95
0.5	0.14	0.14	0	0.14	1.2	1.5	0.57	1	300	1	3.87
0.5	0.14	0.14	0	0.14	1.2	1.5	0.65	2	460	1	3.6
0.61	0	0	0	1.2	0.77	2	0.54	1	210	1	3.7
0.61	0	0.24	0	0.97	0.77	2	0.6	1	210	1	3.6
0.61	0	0.48	0	0.72	0.77	2	0.74	1	210	1	4.3
0.61	0	0.72	0	0.48	0.77	2	0.8	1	210	1	4.3
0.61	0	0.97	0	0.24	0.77	2	1	1	210	1	4
0.61	0	1.2	0	0	0.77	2	1.5	1	210	1	5.3
0.27	0.17	0	0	0.5	0.6	2	2.8	3	900	1	12.1
0.27	0.17	0	0	0.5	0.75	2	2.8	3	900	1	11.46
0.27	0.17	0	0	0.5	0.92	2	2.8	3	900	1	11.24
0.58	0	0	0	1.2	0.8	2	1.2	1	200	1	5.9
0.69	0	0	0	1.6	0.95	2	1.2	1	200	1	5.3
0.79	0	0	0	2	1.1	2	1.27	1	200	1	5.1
0.89	0	0	0	2.4	1.26	2	1.33	1	200	1	4.3
0.99	0	0	0	2.8	1.4	2	1.4	1	200	1	4.5
1.07	0	0	0	3.2	1.56	2	1.6	1	200	1	3.7
1.16	0	0	0	3.6	1.71	2	2.18	1	200	1	3.7
1.58	0	0	0	5.6	2.4	2	3.4	1	200	1	3.5
0.58	0	0	0	1.2	0.8	2	1.2	1	300	1	5.3
1	0	0	0	2.8	1.4	2	1.3	1	300	1	4.8
0.68	0	0	0	1.6	0	2	1.3	3	1000	1	2.3
0.55	0	0	0	1.2	0.8	2	1.3	1	300	1	5.2
0.77	0	0	0	2	1.1	2	1.4	1	300	1	4.7
0.97	0	0	0	2.8	1.4	2	1.6	1	300	1	4.2
0.25	0	0	0	0	0.5	2	1	3	500	1	4.7
0.43	0	0	0	0	1	2	2	1	300	1	3
0.49	0	0	0	1.2	0.8	2	3.3	1	300	1	3.4
0.87	0	0	0	2.2	2.2	2	6	1	300	1	4
0.87	0	0	0	1.2	2.2	2	6	1	300	1	3.2
0.51	0	0	0	1.2	0.8	2	3	1	300	1	2.6
0.55	0	0	0	1.2	0.8	2	1.3	1	300	1	4
0.46	0	0	0	0.97	0.8	2	0.3	1	300	1	2.8
0.59	0	0	0	0.29	1	2	0.29	1	300	1	3.2
0.23	0.25	0	0	0	0.38	2	1.6	3	750	2	11.7
0.59	0	1.2	0	0	0.8	2	0.45	1	300	1	6.1
0.59	0	1.2	0	0	0.8	1.9	0.45	1	300	1	5.9
0.59	0	1.2	0	0	0.8	1.8	0.45	1	300	1	5.7
1.15	0	0	0	2.3	1.1	0	2	4	0	1	3.2
1.15	0	1.1	0	1.1	1.1	0	3.1	4	0	1	3.4
1.15	0	2.3	0	0	1.1	0	4.6	4	0	1	3.4
1.15	0	0	0	2.3	1.1	2	2	1	300	1	4.2
1.15	0	1.1	0	1.1	1.1	2	3.1	1	300	1	5.9
1.15	0	2.3	0	0	1.1	2	4.6	1	300	1	5.2
0.68	0.24	0	0	1.26	0.68	2	0.26	3	250	2	5.3
0.53	0	0	0	0.82	0.29	2	1.3	1	300	1	4.3
0.53	0	0	0	0.82	0.47	2	1.4	1	300	1	4.7
0.53	0	0	0	0.82	0.65	2	1.5	1	300	1	4.9
0.53	0	0	0	0.82	0.84	2	1.6	1	300	1	4.5
0.53	0	0	0	0.82	1.02	2	1.7	1	300	1	4.9
0.53	0	0	0	0.82	1.2	2	1.8	1	300	1	5.1
0.255	0.02	0	0	0	0.2	2	1.02	1	300	1	4.69
0.32	0.03	0.26	0	0	0.26	2	1.28	1	300	1	6.31
0.43	0.03	0.69	0	0	0.34	2	1.72	1	300	1	5.37
0.66	0.05	1.58	0	0	0.53	2	2.63	1	300	1	4.71
1.39	0.11	4.44	0	0	1.11	2	5.55	1	300	1	3.57
0.36	0.02	0	0	0	0.2	2	1.02	1	300	1	3.9
0.45	0.03	0.26	0	0	0.26	2	1.28	1	300	1	4.01
0.59	0.03	0.69	0	0	0.34	2	1.72	1	300	1	4.71
0.92	0.05	1.58	0	0	0.53	2	2.63	1	300	1	3.28
1.94	0.11	4.44	0	0	1.11	2	5.55	1	300	1	1.14
1	0	0	0	3	1.44	1.5	1	1	300	1	3.54
1	0	0	0	3	1.44	2	1	1	300	1	4.42
0.9	0	0	0	1.5	1.62	2	2.52	1	300	1	5.2
0.9	0	0	0	1.5	1.62	1.5	2.52	1	300	1	4.5
0.9	0	0	0	1.5	1.62	1	2.52	1	300	1	3.7
0.9	0	0	0	1.5	1.62	0.5	2.52	1	300	1	3.2
0.54	0	0	0	0.54	0.54	1.75	0.08	1	300	1	3.35
0.39	0	0	0	0.43	0.43	2	0.04	3	720	2	6.96
0.55	0	0	0	1.2	1.01	2	1.8	1	300	1	5.35
0.63	0	0	0	1.5	1.15	2	1.8	1	300	1	5.11
0.75	0	0	0	2	1.38	2	1.8	1	300	1	4.45
0.58	0	0	0	1.2	0.8	2	0.7	1	200	1	6.47
1.16	0	0	0	2.2	0.8	2	1.3	1	200	1	4.66
0.26	0	2.2	0	0	1.16	2	1.1	1	225	1	7.2
0.26	0	0	0	2.2	1.16	2	1.1	1	225	1	6.2
0.82	0	1.2	0	0	0.8	2	3.2	1	300	1	4.18
0.99	0	1.6	0	0	1	2	4.66	1	300	1	3.89
1.17	0	2	0	0	1.2	2	6.33	1	300	1	3.1
1.33	0	2.4	0	0	1.37	2	7.55	1	300	1	3.14
0.83	0	0	0	2.33	1.21	2	4.01	1	200	1	4.66
0.83	0	0.33	0	2	1.21	2	4.01	1	200	1	4.88
0.83	0	0.67	0	0.67	1.21	2	4.01	1	200	1	5.04
0.83	0	1	0	1.33	1.21	2	4.01	1	200	1	5.33
1.11	0.11	0	0	4.44	1.11	2.5	2.28	1	308	2	5.85
0.36	0	0	0	0.43	0.43	0.75	0.45	3	750	2	4.54
0.36	0	0	0	0.43	0.43	1	0.45	3	750	2	6.33
0.36	0	0	0	0.43	0.43	1.5	0.45	3	750	2	8.19
0.36	0	0	0	0.43	0.43	2	0.45	3	750	2	7.28
0.6	0	0	0	0	0.8	2	0	1	300	1	3.7
0.8	0	0	0	0.33	0.94	2	0.04	1	300	1	3.4
0.8	0	0.33	0	0	1.05	2	0.02	1	300	1	4
0.8	0	0.17	0	0.17	1	2	0.04	1	300	1	3.9
0.75	0	0.25	0	0	1	2	0.03	1	300	1	3.4
1	0	0.67	0	0	1.33	2	0.03	1	300	1	3.9
1.11	0.11	0	0	4.44	1.11	1.5	1.11	1	300	1	3.63
1.11	0.11	0	0	4.44	1.11	2	1.11	1	300	1	4.72
1.11	0.11	0	0	4.44	1.11	2.5	1.11	1	300	1	4.82
1.11	0.11	0	0	4.44	1.11	3	1.11	1	300	1	4.22
0.59	0	1.2	0	0	0.8	2	0.45	1	300	1	6.1
0.49	0	0	0	0.4	0.7	2	2	1	300	1	4.5
0.5	0	0	0	0.43	0.71	2	1	1	300	1	5.53
0.625	0	0	0	1.5	0.9	2	2	3	500	1	8.26
0.625	0	0	0	1.5	1.37	2	2.9	3	500	1	7.64
0.675	0	0	0	1.5	0.9	2	1.7	3	500	1	6.9
0.675	0	0	0	1.5	1.37	2	2.8	3	500	1	6.55
0.23	0	0	0	0.3	0.36	2	1	3	500	1	6.8
0.23	0	0	0	0.7	0.36	2	1	3	500	1	8.1
0.33	0	0	0	0.43	0.51	2	2.6	3	500	1	9.28
0.46	0	0	0	1	0.72	2	3.9	3	500	1	8.26
0.77	0	0	0	2.33	1.2	2	7.3	3	500	1	6.81
0.39	0	0	0	0.43	0.51	2	0.8	3	500	1	8.56
0.67	0	0	0	1.5	0.9	2	1.7	3	500	1	6.55
1.35	0	0	0	4	1.8	2	6.3	3	500	1	6.17
0.33	0	0.43	0	0	0.51	2	1.7	3	500	1	6.82
0.255	0.11	0	0	0	0.4	2	0.4	3	500	1	9.59
0.33	0.43	0	0	0	0.51	2	0.8	3	500	1	4.72
0.33	0	0	0.43	0	0.51	2	2.7	3	500	1	7.29
0.57	0	0	1.5	0	0.9	2	6.1	3	500	1	6.16
0.33	0.14	0	0	0.285	0.51	2	1.3	3	500	1	5.52
0.285	0.14	0	0	0.285	0.51	2	0.9	3	500	1	9.27
0.356	0.14	0	0	0.285	0.51	2	0.9	3	500	1	5.21
0.62	0.5	0	0	1	0.9	2	1.85	3	500	1	4.48
0.57	0	0.5	0	1	0.57	2	3.4	3	500	1	8.31
1.5	0	0.4	0	3.6	1	2	1.85	1	300	2	5.17
0.28	0	0	0	0	0.5	1.5	3	3	500	1	6.6
0.42	0	0	0	0.11	1	2	1.2	1	300	1	6.3
0.54	0	0	0	1	0.72	2	0.8	1	300	1	4.34
0.67	0	0	0	1.5	0.9	2	1	1	300	1	3.13
0.9	0	0	0	2.33	1.2	2	1.3	1	300	1	3.33
1.35	0	0	0	4	1.8	2	0	1	300	1	2.51
0.58	0	0	0	1.2	0.8	2	0.9	1	300	1	4.64
1	0	0	0	2.33	1.2	2	2	1	300	1	3.12
0.3	0.1	0	0	0	0.75	2	2	1	300	1	5.1
0.8	0	0	0	2.2	1.15	2	3	1	300	1	5.8
0.5	0	0	0	0.67	0.5	2	0.27	2	300	1	2.86
0.42	0	0	0	0.67	0.5	2	0.53	2	300	1	3.37
0.58	0.25	0	0	1.25	0.75	1.5	1	2	300	1	3.87
0.46	0	0	0	0.4	0.26	2	0.8	1	300	2	2.3
0.73	0	0	0	1.2	0.79	2	0.7	1	300	2	3.65
1.19	0	0	0	2.6	1.3	2	0.7	1	300	2	2.6
1.65	0	0	0	4	1.8	2	0.9	1	300	2	3.02
0.59	0	0	0	1.2	0.79	2	0.6	1	300	2	4.5
0.66	0	0	0	1.2	0.79	2	0.8	1	300	2	2.71
0.79	0	0	0	1.2	0.79	2	0.6	1	300	2	2.48
0.73	0	0	0	1.2	0.79	1.5	0.7	1	300	2	2.3
0.73	0	0	0	1.2	0.79	1	0.6	1	300	2	1.72
0.73	0	0	0	1.2	0.79	0	0.7	4	0	2	1.52
0.366	0.07	0.1	0	0.6	0.4	1.5	0.8	2	300	1	2.87
0.366	0.07	0.1	0	0.6	0.4	2	0.8	2	300	1	4.3
1.17	0.33	0	0	5.3	0	1	3.5	1	300	1	3.4
1.17	0.33	0	0	5.3	0	1.5	3.3	1	300	1	3.8
1.17	0.33	0	0	5.3	0	2	3.1	1	300	1	4.1
1.17	0.33	0	0	5.3	0	2.5	3.4	1	300	1	4.4
1.17	0.33	0	0	5.3	0	1	3.5	2	800	1	3
1.17	0.33	0	0	5.3	0	1.5	3.2	2	800	1	3.5
1.17	0.33	0	0	5.3	0	2	3	2	800	1	3.8
1.17	0.33	0	0	5.3	0	2.5	3.3	2	800	1	4
1.17	0.33	0	0	5.3	0	2	3.1	5	600	1	2.4
1.17	0.33	0	0	5.3	0	2.5	3.3	5	600	1	2.9
1.17	0.33	0	0	5.3	0	3	3.5	5	600	1	3.3
1.17	0.33	0	0	5.3	0	4	3	5	600	1	3.6
0.39	0	0	0	0.43	0.51	2.5	0.8	3	500	1	8.56
0.67	0	0	0	1.5	0.9	2.5	1.7	3	500	1	6.55
1.35	0	0	0	4	1.8	2.5	6.3	3	500	1	6.17
0.29	0.16	0	0	0	0.48	1.6	1.4	3	500	2	6.9
0.38	0.16	0	0.4	0	0.64	1.6	1.6	3	500	2	7.5
0.48	0.16	0	0.8	0	0.8	1.6	1.8	3	500	2	9
0.38	0.16	0	0.4	0	0.64	2	1.6	3	500	2	6.1
0.38	0.16	0	0.4	0	0.64	1.6	1.6	3	1200	2	7.5
0.38	0.16	0	0.4	0	0.64	2	1.6	3	1200	2	7.2
0.59	0	0	0	1.22	0.8	1	1	3	750	1	6.2
0.59	0	0	0	1.22	0.8	1.5	1	3	750	1	6.3
0.59	0	0	0	1.22	0.8	2	1	3	750	1	7.5
0.85	0	0	0	2.21	1.2	1	1	3	750	1	4.7
0.85	0	0	0	2.21	1.2	1.5	1	3	750	1	5.8
0.85	0	0	0	2.21	1.2	2	1	3	750	1	6
1.37	0	0	0	4.2	2	1	1	3	750	1	3.4
1.37	0	0	0	4.2	2	1.5	1	3	750	1	4.6
1.37	0	0	0	4.2	2	2	1	3	750	1	4.8
